# Supplementary material for: Structure-function studies of Vibrio cholerae quorum-sensing receptor CqsR signal recognition
Source: PLoS Pathog. 2025 Sep 4;21(9):e1013447. doi: 10.1371/journal.ppat.1013447 (PMC12410723; doi:10.1371/journal.ppat.1013447)
Supplement: S1 Table — (XLSX) [file ppat.1013447.s010.xlsx]

## Sheet: Sheet1
Structure	Salt	Buffer	Precipitant	Cryoprotectant
CqsRp-D198N	None	None	2.0 M sodium formate,	25% Ethylene glycol
			2% (v/v) glycerol
CqsRp-Ethanolamine	1.8 M lithium chloride	0.1 M bicine, pH 9.0	10% (w/v) Polyethylene glycol 6000	12% Polyethylene glycol 400,
				10 mM Ethanolamine
CqsRp-L-alaninol	1.8 M lithium chloride	0.1 M bicine, pH 9.0	10% (w/v) Polyethylene glycol 6000	18% Polyethylene glycol 400,
				10 mM L-alaninol
CqsRp-serinol	1.8 M lithium chloride	0.1 M bicine, pH 9.0	10% (w/v) Polyethylene glycol 6000	15% Polyethylene glycol 400,
				10 mM serinol
