# Supplementary material for: Structure-function studies of Vibrio cholerae quorum-sensing receptor CqsR signal recognition
Source: PLoS Pathog. 2025 Sep 4;21(9):e1013447. doi: 10.1371/journal.ppat.1013447 (PMC12410723; doi:10.1371/journal.ppat.1013447)
Supplement: S2 Table — (XLSX) [file ppat.1013447.s011.xlsx]

## Sheet: Sheet1
Sample Name	Replicate	Retention Time (min)	Peak Area (Counts)	Concentration (mM)
150 mM NaCl 20 mM HEPES pH 8.0	1	4.2	127.58	0.39
	2	4.12	121.53	0.35
	3	4.1	162.81	0.66
103 µM purified CqsRp	1	4.12	10937.3	81.24
	2	4.12	11436	84.97
	3	4.12	11516	85.57
