# Supplementary material for: Structure-function studies of Vibrio cholerae quorum-sensing receptor CqsR signal recognition
Source: PLoS Pathog. 2025 Sep 4;21(9):e1013447. doi: 10.1371/journal.ppat.1013447 (PMC12410723; doi:10.1371/journal.ppat.1013447)
Supplement: S3 Table — (XLSX) [file ppat.1013447.s012.xlsx]

## Sheet: Sheet1
Sample Composition	Replicate	Retention Time (min)	Peak Area (Counts)	Concentration (mM)
150 mM NaCl 20 mM HEPES pH 8.0	1	4.71	410.17	1.89
	2	4.71	397.04	1.79
	3	4.71	395.96	1.78
	4	4.71	421.81	1.98
	5	4.71	443.66	2.15
	6	4.71	436.73	2.1
	7	4.71	462.27	2.3
	8	4.71	486	2.48
	9	4.7	471.62	2.37
103 µM CqsRp-D198N	1	4.71	415.15	1.93
	2	4.71	426.61	2.02
	3	4.71	428.31	2.03
	4	4.71	400.91	1.82
	5	4.71	441.9	2.14
	6	4.71	407.25	1.87
	7	4.71	473.04	2.38
	8	4.71	453.72	2.23
	9	4.71	434.04	2.08
