# Supplementary material for: Structure-function studies of Vibrio cholerae quorum-sensing receptor CqsR signal recognition
Source: PLoS Pathog. 2025 Sep 4;21(9):e1013447. doi: 10.1371/journal.ppat.1013447 (PMC12410723; doi:10.1371/journal.ppat.1013447)
Supplement: S4 Table — (XLSX) [file ppat.1013447.s013.xlsx]

## Sheet: Sheet1
Description	Sequence
D198N Forward	TGCTACCGTTAACCTCTCACTTGAAAG
D198N Reverse	ACGCCCGCAAACTGACCGTTACGA
