# Supplementary material for: Structure-function studies of Vibrio cholerae quorum-sensing receptor CqsR signal recognition
Source: PLoS Pathog. 2025 Sep 4;21(9):e1013447. doi: 10.1371/journal.ppat.1013447 (PMC12410723; doi:10.1371/journal.ppat.1013447)
Supplement: S5 Table — (XLSX) [file ppat.1013447.s014.xlsx]

## Sheet: Sheet1
WN3630	V. cholerae	ΔcqsS ΔluxQ ΔvpsS ΔcqsR	Sm	Watve et al
WN5870	E. coli	S17 λpir pKAS- lac::Pqrr4-luxCDABE	Amp	Bonnie Bassler (personal communication)
WN6559	V. cholerae	ΔcqsS ΔluxQ ΔvpsS ΔcqsR lac::Pqrr4-luxCDABE	Sm	This study
WN6561	V. cholerae	ΔcqsS ΔluxQ ΔvpsS ΔcqsR lac::Pqrr4-luxCDABE / pEVS143-cqsRWT	Sm Kan	This study
WN6885	V. cholerae	ΔcqsS ΔluxQ ΔvpsS ΔcqsR lac::Pqrr4-luxCDABE / pEVS143-cqsRW151A	Sm Kan	This study
WN8057	V. cholerae	ΔcqsS ΔluxQ ΔvpsS ΔcqsR lac::Pqrr4-luxCDABE / pEVS143-cqsRY169A	Sm Kan	This study
WN6887	V. cholerae	ΔcqsS ΔluxQ ΔvpsS ΔcqsR lac::Pqrr4-luxCDABE / pEVS143-cqsRD171A	Sm Kan	This study
WN6898	V. cholerae	ΔcqsS ΔluxQ ΔvpsS ΔcqsR lac::Pqrr4-luxCDABE / pEVS143-cqsRT196A	Sm Kan	This study
WN8200	V. cholerae	ΔcqsS ΔluxQ ΔvpsS ΔcqsR lac::Pqrr4-luxCDABE / pEVS143-cqsRD198N	Sm Kan	This study
