# Supplementary material for: Structure-function studies of Vibrio cholerae quorum-sensing receptor CqsR signal recognition
Source: PLoS Pathog. 2025 Sep 4;21(9):e1013447. doi: 10.1371/journal.ppat.1013447 (PMC12410723; doi:10.1371/journal.ppat.1013447)
Supplement: S6 Table — (XLSX) [file ppat.1013447.s015.xlsx]

## Sheet: Sheet1
WNTP1857	Forward CqsR W151A	gggtatgaccgagaaagcGCgtacttggctgcagaacg
WNTP1858	Reverse CqsR W151A	cgttctgcagccaagtacGCgctttctcggtcataccc
WNTP0248	Forward CqsR Y169A	acgggtataggggtcaacagcgacaggtgaccagaaatag
WNTP0249	Reverse CqsR Y169A	ctatttctggtcacctgtcgctgttgacccctatacccgt
WNTP1839	Forward CqsR D171A	ggtcacctgtctatgttgCcccctatacccgtgtgg
WNTP1840	Reverse CqsR D171A	ccacacgggtataggggGcaacatagacaggtgacc
WNTP1851	Forward CqsR T196A	cagtttgcgggcgttgctGccgttgatctctcacttg
WNTP1852	Reverse CqsR T196A	caagtgagagatcaacggCagcaacgcccgcaaactg
WNTP2280	Forward CqsR D198N	ctttcaagtgagagattaacggtagcaacgcccg
WNTP2281	Reverse CqsR D198N	cgggcgttgctaccgttaatctctcacttgaaag
